# Supplementary material for: Multi-Targeting Valproic Acid Conjugates as Potent Agents Against Inflammation and Hyperlipidemia
Source: Molecules. 2025 May 27;30(11):2339. doi: 10.3390/molecules30112339 (PMC12156246; doi:10.3390/molecules30112339)
Supplement: Supplementary file 1 [file molecules-30-02339-s001.zip]

Archive with 1 entries (1 files):
- molecules-3612127-supplementary.pdf
